# Supplementary material for: Clematisguniuensis (Ranunculaceae), a new species from Eastern China
Source: PhytoKeys. 2019 Jul 23;128:47–55. doi: 10.3897/phytokeys.128.33891 (PMC6667410; doi:10.3897/phytokeys.128.33891)
Supplement: XML Treatment for Clematis guniuensis [file phytokeys.128.33891-treatment1.xml]

<!DOCTYPE tp:taxon-treatment
  PUBLIC "-//TaxonX//DTD Taxonomic Treatment Publishing DTD v0 20100105//EN" "tax-treatment-NSO.dtd">
<tp:taxon-treatment xmlns:tp="http://www.plazi.org/taxpub"><tp:treatment-meta><kwd-group><label>Taxon classification</label><kwd><named-content xmlns:xlink="http://www.w3.org/1999/xlink" content-type="kingdom">Plantae</named-content></kwd><kwd><named-content xmlns:xlink="http://www.w3.org/1999/xlink" content-type="order">Ranunculales</named-content></kwd><kwd><named-content xmlns:xlink="http://www.w3.org/1999/xlink" content-type="family">Ranunculaceae</named-content></kwd></kwd-group><mixed-citation publication-type="journal"><person-group><name><surname>Wang</surname><given-names>Rong-Bin</given-names></name><name><surname>Ni</surname><given-names>Wei-Yong</given-names></name><name><surname>Xu</surname><given-names>Wen-Jing</given-names></name><name><surname>Gui</surname><given-names>Zheng-Wen</given-names></name><name><surname>Zhou</surname><given-names>Shou-Biao</given-names></name></person-group><article-title><italic><tp:taxon-name><tp:taxon-name-part taxon-name-part-type="genus" reg="Clematis">Clematis</tp:taxon-name-part><tp:taxon-name-part taxon-name-part-type="species" reg="guniuensis">guniuensis</tp:taxon-name-part></tp:taxon-name></italic> (<tp:taxon-name><tp:taxon-name-part taxon-name-part-type="family">Ranunculaceae</tp:taxon-name-part></tp:taxon-name>), a new species from Eastern China</article-title><source>PhytoKeys</source><day>23</day><month>7</month><year>2019</year><volume>128</volume><fpage>47</fpage><lpage>55</lpage><pub-id pub-id-type="doi">10.3897/phytokeys.128.33891</pub-id></mixed-citation></tp:treatment-meta><tp:nomenclature><tp:taxon-name>
            <object-id xmlns:xlink="http://www.w3.org/1999/xlink" content-type="arpha" xlink:type="simple">4b73558d-4cf7-576a-8f91-8db6b24ccd07</object-id>
            <tp:taxon-name-part taxon-name-part-type="genus" reg="Clematis">Clematis</tp:taxon-name-part>
            <tp:taxon-name-part taxon-name-part-type="species" reg="guniuensis">guniuensis</tp:taxon-name-part>
            <object-id xmlns:xlink="http://www.w3.org/1999/xlink" content-type="ipni" xlink:type="simple">urn:lsid:ipni.org:names:77200428-1</object-id>
          </tp:taxon-name><tp:taxon-authority>W.Y.Ni, R.B.Wang &amp; S.B.Zhou</tp:taxon-authority><tp:taxon-status xmlns:xlink="http://www.w3.org/1999/xlink" xlink:type="simple">sp. nov.</tp:taxon-status><xref ref-type="fig" rid="F1">Figs 1</xref><xref ref-type="fig" rid="F2">, 2</xref><xref ref-type="fig" rid="F3">, 3</xref></tp:nomenclature><tp:treatment-sec sec-type="diagnosis" id="SECID0E2GAC"><title>Diagnosis.</title><p>Resembles <italic><tp:taxon-name><tp:taxon-name-part taxon-name-part-type="genus" reg="Clematis">C.</tp:taxon-name-part><tp:taxon-name-part taxon-name-part-type="species" reg="florida">florida</tp:taxon-name-part></tp:taxon-name></italic> Thunb. and <italic><tp:taxon-name><tp:taxon-name-part taxon-name-part-type="genus" reg="Clematis">C.</tp:taxon-name-part><tp:taxon-name-part taxon-name-part-type="species" reg="huchouensis">huchouensis</tp:taxon-name-part></tp:taxon-name></italic> Tamura but can be distinguished from the former one by puberulous leaflet blades, longer petiole, larger flowers with light green sepals, longer stamens and white filaments and from the latter by its longer petioles, 3-lobed leaflet blades, shorter pedicel, larger flowers, 4 sepals, filaments about 3–5 times the length of the anther, persistent style 1.5–2 cm long, and yellow plumose.</p><!--PageBreak --></tp:treatment-sec><tp:treatment-sec sec-type="material" id="SECID0EYHAC"><title>Type.</title><p>CHINA. Anhui Province: Qimeng County, Guniujiang National Nature Reserve, Huangshan City, <named-content xmlns:xlink="http://www.w3.org/1999/xlink" content-type="dwc:verbatimCoordinates" xlink:type="simple"><named-content content-type="geo-json" specific-use="{&#34;type&#34;:&#34;Point&#34;,&#34;coordinates&#34;:[117.493658,30.015839]}" id="NCID0EBIAC" xlink:type="simple">30°0'57.02"N, 117°29'37.17"E</named-content></named-content>, 550 m a.s.l., 15 May 2018, flowering, Rong-Bin Wang, WRB201805068 (holotype: ANUB!; isotypes: AHU!, PE!, WUH!).</p><!--PageBreak --></tp:treatment-sec><tp:treatment-sec sec-type="description" id="SECID0EHIAC"><title>Description.</title><p>Vines herbaceous, perennial; branches inconspicuously longitudinally 6-sulcate to sub-terete, densely primrose yellow puberulous covering when young, becoming glabrescent with age. Root fusiform. Leaves opposite, ternate; peti<!--PageBreak -->ole 7–10 cm long; leaflets 3-lobed, ovate to narrowly-ovate; central lobe 6–7.5 × 3.5–4 cm, lateral lobes 4–5 × 2.8–3.5 cm, margin coarsely dentate to entire, apex acuminate or sometimes caudate, base broadly cuneate to rounded, papery, adaxially dark green, densely appressed white pilose, abaxially light green, sparsely puberulous to sub-gla<!--PageBreak -->brous, basal veins abaxially slightly prominent; and with petiolule 1–2 cm long. Cymes axillary, 1-flowered; peduncles 3–6 cm long, densely puberulous; bracts opposite, subsessile, ovate, 1.2–1.7 × 5–7 mm, margin entire, both surfaces puberulous. Flowers 6–8 cm diam.; pedicels ca. 2 cm long, conical, sulcate, green, densely puberulous; sepals 4, spreading, light green, ovate, ovate-lanceolate or broad-lanceolate, 3.5–4.5 × 1.8–2.3 cm, apex acute, adaxially glabrous, abaxially sparsely white pubescent, trinerved; stamens numerous, 1–3 cm long, filaments linear, glabrous, about 3–5 times the length of the anthers, anthers narrowly oblong, ca. 6 mm long, white, glabrous, apex shortly apiculate; ovaries ellipsoidal, pubescent, style densely yellow-villose. Achenes dark-brown, strongly compressed, ovate to broadly ellipsoidal, ca. 3 × 1 mm wide, pubescent; persistent style 1.5–2 cm long, yellow-plumose.</p><fig id="F1" position="float" orientation="portrait"><object-id xmlns:xlink="http://www.w3.org/1999/xlink" content-type="doi" xlink:type="simple">10.3897/phytokeys.128.33891.figure1</object-id><object-id xmlns:xlink="http://www.w3.org/1999/xlink" content-type="arpha" xlink:type="simple">79d08668-d6d1-5e40-8407-20a8440287d6</object-id><label>Figure 1.</label><caption><p><italic><tp:taxon-name><tp:taxon-name-part taxon-name-part-type="genus" reg="Clematis">Clematis</tp:taxon-name-part><tp:taxon-name-part taxon-name-part-type="species" reg="guniuensis">guniuensis</tp:taxon-name-part></tp:taxon-name></italic> W.Y.Ni, R.BWang &amp; S.B.Zhou. <bold>A</bold> Habitat in flowering period <bold>B</bold> Inflorescences with budding flower, showing the bracts <bold>C</bold> Stamen <bold>D</bold> Pistil <bold>E</bold> Achene <bold>F</bold> Stem cross-section.</p></caption><graphic xmlns:xlink="http://www.w3.org/1999/xlink" xlink:href="phytokeys-128-047-g001.jpg" position="float" orientation="portrait" xlink:type="simple" id="oo_319495.jpg"><uri content-type="original_file" xlink:type="simple">https://binary.pensoft.net/fig/319495</uri></graphic></fig><fig id="F2" position="float" orientation="portrait"><object-id xmlns:xlink="http://www.w3.org/1999/xlink" content-type="doi" xlink:type="simple">10.3897/phytokeys.128.33891.figure2</object-id><object-id xmlns:xlink="http://www.w3.org/1999/xlink" content-type="arpha" xlink:type="simple">b3a3e88a-b25d-5e26-b453-0bfd0924665b</object-id><label>Figure 2.</label><caption><p>Holotype of <italic><tp:taxon-name><tp:taxon-name-part taxon-name-part-type="genus" reg="Clematis">Clematis</tp:taxon-name-part><tp:taxon-name-part taxon-name-part-type="species" reg="guniuensis">guniuensis</tp:taxon-name-part></tp:taxon-name></italic> W.Y.Ni, R.B.Wang &amp; S.B.Zhou.</p></caption><graphic xmlns:xlink="http://www.w3.org/1999/xlink" xlink:href="phytokeys-128-047-g002.jpg" position="float" orientation="portrait" xlink:type="simple" id="oo_319496.jpg"><uri content-type="original_file" xlink:type="simple">https://binary.pensoft.net/fig/319496</uri></graphic></fig><fig id="F3" position="float" orientation="portrait"><object-id xmlns:xlink="http://www.w3.org/1999/xlink" content-type="doi" xlink:type="simple">10.3897/phytokeys.128.33891.figure3</object-id><object-id xmlns:xlink="http://www.w3.org/1999/xlink" content-type="arpha" xlink:type="simple">4c767c72-244f-56ee-809b-2c65d906ca14</object-id><label>Figure 3.</label><caption><p><italic><tp:taxon-name><tp:taxon-name-part taxon-name-part-type="genus" reg="Clematis">Clematis</tp:taxon-name-part><tp:taxon-name-part taxon-name-part-type="species" reg="guniuensis">guniuensis</tp:taxon-name-part></tp:taxon-name></italic> W.Y.Ni, R.B.Wang &amp; S.B.Zhou. <bold>A</bold> Habitat <bold>B</bold> Young branches, showing stems 6–grooved, puberulous <bold>C</bold> Inflorescences, showing style and abaxial surface view of leaf blade <bold>D</bold> Dorsal view of cymes, showing peduncles and bracts <bold>E</bold> Frontal view of flower, showing stamens <bold>F</bold> Fruit <bold>G</bold> Achenes, showing persistent style.</p></caption><graphic xmlns:xlink="http://www.w3.org/1999/xlink" xlink:href="phytokeys-128-047-g003.jpg" position="float" orientation="portrait" xlink:type="simple" id="oo_319497.jpg"><uri content-type="original_file" xlink:type="simple">https://binary.pensoft.net/fig/319497</uri></graphic></fig></tp:treatment-sec><tp:treatment-sec sec-type="phenology" id="SECID0ETLAC"><title>Phenology.</title><p>Flowering from April to May; fruiting from October to November.</p></tp:treatment-sec><tp:treatment-sec sec-type="etymology" id="SECID0EYLAC"><title>Etymology.</title><p>The specific epithet is derived from the type locality, Guniujiang National Nature Reserve.</p></tp:treatment-sec><tp:treatment-sec sec-type="Vernacular name" id="SECID0E4LAC"><title>Vernacular name.</title><p>Gǖ Niǘ Tiě Xiãn Lián (Chinese pronunciation); 牯牛铁线莲 (Chinese name).</p><!--PageBreak --></tp:treatment-sec><tp:treatment-sec sec-type="distribution" id="SECID0EDMAC"><title>Distribution and habitat.</title><p>To date, <italic><tp:taxon-name><tp:taxon-name-part taxon-name-part-type="genus" reg="Clematis">C.</tp:taxon-name-part><tp:taxon-name-part taxon-name-part-type="species" reg="guniuensis">guniuensis</tp:taxon-name-part></tp:taxon-name></italic> is only known from the type locality, Guniujiang National Nature Reserve, Huangshan City, Anhui Province (Fig. <xref ref-type="fig" rid="F4">4</xref>). Currently the species is known from a few collections and there is only one known population with ca. 20 individuals at the type locality. The species is mostly found in tea plantations or forest edges along valleys of evergreen broad-leaved forests, at an elevation of 1,500 m a.s.l.</p><fig id="F4" position="float" orientation="portrait"><object-id xmlns:xlink="http://www.w3.org/1999/xlink" content-type="doi" xlink:type="simple">10.3897/phytokeys.128.33891.figure4</object-id><object-id xmlns:xlink="http://www.w3.org/1999/xlink" content-type="arpha" xlink:type="simple">a33e98ff-5854-5a11-bc4d-01eb3d15c68b</object-id><label>Figure 4.</label><caption><p>Distribution map of <italic><tp:taxon-name><tp:taxon-name-part taxon-name-part-type="genus" reg="Clematis">Clematis</tp:taxon-name-part><tp:taxon-name-part taxon-name-part-type="species" reg="guniuensis">guniuensis</tp:taxon-name-part></tp:taxon-name></italic> (pentagon, red) and its congeners <italic><tp:taxon-name><tp:taxon-name-part taxon-name-part-type="genus" reg="Clematis">C.</tp:taxon-name-part><tp:taxon-name-part taxon-name-part-type="species" reg="huchouensis">huchouensis</tp:taxon-name-part></tp:taxon-name></italic> (round, violet) and <italic><tp:taxon-name><tp:taxon-name-part taxon-name-part-type="genus" reg="Clematis">C.</tp:taxon-name-part><tp:taxon-name-part taxon-name-part-type="species" reg="florida">florida</tp:taxon-name-part></tp:taxon-name></italic> (square, green).</p></caption><graphic xmlns:xlink="http://www.w3.org/1999/xlink" xlink:href="phytokeys-128-047-g004.jpg" position="float" orientation="portrait" xlink:type="simple" id="oo_319498.jpg"><uri content-type="original_file" xlink:type="simple">https://binary.pensoft.net/fig/319498</uri></graphic></fig></tp:treatment-sec><tp:treatment-sec sec-type="Conservation assessment" id="SECID0EGOAC"><title>Conservation assessment.</title><p>Based on the present field investigations, <italic><tp:taxon-name><tp:taxon-name-part taxon-name-part-type="genus" reg="Clematis">C.</tp:taxon-name-part><tp:taxon-name-part taxon-name-part-type="species" reg="guniuensis">guniuensis</tp:taxon-name-part></tp:taxon-name></italic> is currently only known from the type locality and with a very small population size (ca. 20 individuals). The species should be given the IUCN status of Critically Endangered (CR) based on criteria D: “Population size estimated to number fewer than 50 mature individuals” (<xref ref-type="bibr" rid="B3">IUCN 2016</xref>).</p></tp:treatment-sec><tp:treatment-sec sec-type="notes" id="SECID0E2OAC"><title>Notes.</title><p>A morphological comparison between <italic><tp:taxon-name><tp:taxon-name-part taxon-name-part-type="genus" reg="Clematis">C.</tp:taxon-name-part><tp:taxon-name-part taxon-name-part-type="species" reg="guniuensis">guniuensis</tp:taxon-name-part></tp:taxon-name></italic> and morphologically related species, <italic><tp:taxon-name><tp:taxon-name-part taxon-name-part-type="genus" reg="Clematis">C.</tp:taxon-name-part><tp:taxon-name-part taxon-name-part-type="species" reg="florida">florida</tp:taxon-name-part></tp:taxon-name></italic> and <italic><tp:taxon-name><tp:taxon-name-part taxon-name-part-type="genus" reg="Clematis">C.</tp:taxon-name-part><tp:taxon-name-part taxon-name-part-type="species" reg="huchouensis">huchouensis</tp:taxon-name-part></tp:taxon-name></italic>, is provided in Table <xref ref-type="table" rid="T1">1</xref>. A total of 17 species of this genus was found in the Anhui province, with this new species being easily distinguished from the other species in this region by its 3-lobed leaflets, 1-flowered cymes, flowers 6–8 cm diam., sepals 4 and light green and glabrous filaments.</p><table-wrap id="T1" position="float" orientation="portrait"><label>Table 1.</label><caption><p>Diagnostic character differences amongst <italic><tp:taxon-name><tp:taxon-name-part taxon-name-part-type="genus" reg="Clematis">Clematis</tp:taxon-name-part><tp:taxon-name-part taxon-name-part-type="species" reg="guniuensis">guniuensis</tp:taxon-name-part></tp:taxon-name></italic>, <italic><tp:taxon-name><tp:taxon-name-part taxon-name-part-type="genus" reg="Clematis">C.</tp:taxon-name-part><tp:taxon-name-part taxon-name-part-type="species" reg="huchouensis">huchouensis</tp:taxon-name-part></tp:taxon-name></italic> and <italic><tp:taxon-name><tp:taxon-name-part taxon-name-part-type="genus" reg="Clematis">C.</tp:taxon-name-part><tp:taxon-name-part taxon-name-part-type="species" reg="florida">florida</tp:taxon-name-part></tp:taxon-name></italic>.</p></caption><table id="TID0EUTAE" rules="all"><tbody><tr><th rowspan="1" colspan="1">Characters</th><th rowspan="1" colspan="1">
                    <italic><tp:taxon-name>
                        <tp:taxon-name-part taxon-name-part-type="genus" reg="Clematis">Clematis</tp:taxon-name-part>
                        <tp:taxon-name-part taxon-name-part-type="species" reg="guniuensis">guniuensis</tp:taxon-name-part>
                      </tp:taxon-name></italic>
                  </th><th rowspan="1" colspan="1">
                    <italic><tp:taxon-name>
                        <tp:taxon-name-part taxon-name-part-type="genus" reg="Clematis">Clematis</tp:taxon-name-part>
                        <tp:taxon-name-part taxon-name-part-type="species" reg="huchouensis">huchouensis</tp:taxon-name-part>
                      </tp:taxon-name></italic>
                  </th><th rowspan="1" colspan="1">
                    <italic><tp:taxon-name>
                        <tp:taxon-name-part taxon-name-part-type="genus" reg="Clematis">Clematis</tp:taxon-name-part>
                        <tp:taxon-name-part taxon-name-part-type="species" reg="florida">florida</tp:taxon-name-part>
                      </tp:taxon-name></italic>
                  </th></tr><tr><td rowspan="1" colspan="1">Petioles</td><td rowspan="1" colspan="1">7–10 cm long</td><td rowspan="1" colspan="1">1.7–3 cm long</td><td rowspan="1" colspan="1">2–4 cm long</td></tr><tr><td rowspan="1" colspan="1">Shape of leaflet blades</td><td rowspan="1" colspan="1">3-lobed</td><td rowspan="1" colspan="1">2- or 3-lobed or undivided</td><td rowspan="1" colspan="1">undivided</td></tr><tr><td rowspan="1" colspan="1">Indumentum of leaflet blades</td><td rowspan="1" colspan="1">puberulous</td><td rowspan="1" colspan="1">puberulous</td><td rowspan="1" colspan="1">glabrous</td></tr><tr><td rowspan="1" colspan="1">Flower per cyme</td><td rowspan="1" colspan="1">1-flowered</td><td rowspan="1" colspan="1">1–3-flowered</td><td rowspan="1" colspan="1">1-flowered</td></tr><tr><td rowspan="1" colspan="1">Size of bracts</td><td rowspan="1" colspan="1">1.2–1.7 cm long</td><td rowspan="1" colspan="1">2–3 cm long</td><td rowspan="1" colspan="1">1.4–3 cm long</td></tr><tr><td rowspan="1" colspan="1">Size of pedicels</td><td rowspan="1" colspan="1">ca. 2 cm long</td><td rowspan="1" colspan="1">1.2–3 cm long</td><td rowspan="1" colspan="1">3.7–8.5 cm long</td></tr><tr><td rowspan="1" colspan="1">Size of flowers</td><td rowspan="1" colspan="1">6–8 cm wide</td><td rowspan="1" colspan="1">2–3 cm wide</td><td rowspan="1" colspan="1">3.6–5 cm wide</td></tr><tr><td rowspan="1" colspan="1">Number of sepals</td><td rowspan="1" colspan="1">4</td><td rowspan="1" colspan="1">4</td><td rowspan="1" colspan="1">6</td></tr><tr><td rowspan="1" colspan="1">Colour of sepals</td><td rowspan="1" colspan="1">light green</td><td rowspan="1" colspan="1">white</td><td rowspan="1" colspan="1">white</td></tr><tr><td rowspan="1" colspan="1">Size of sepals</td><td rowspan="1" colspan="1">3.5–4.5 ×1.8–2.3 cm</td><td rowspan="1" colspan="1">1.4–2.2 × 0.3–0.6 cm</td><td rowspan="1" colspan="1">2–3 × 1–1.5 cm</td></tr><tr><td rowspan="1" colspan="1">Size of anthers</td><td rowspan="1" colspan="1">ca. 6 mm long</td><td rowspan="1" colspan="1">2.5–3.2 mm long</td><td rowspan="1" colspan="1">2.5–3.5 mm long</td></tr><tr><td rowspan="1" colspan="1">Filaments</td><td rowspan="1" colspan="1">about 3-5 times the length of the anther, white</td><td rowspan="1" colspan="1">equal to the length of the anther, white</td><td rowspan="1" colspan="1">shorter than anthers, purple</td></tr><tr><td rowspan="1" colspan="1">Persistent styles</td><td rowspan="1" colspan="1">1.5–2 cm long, yellow plumose</td><td rowspan="1" colspan="1">0.8–1.3 cm long, appressed yellowish pubescent</td><td rowspan="1" colspan="1">ca. 8 mm long, basally spreading puberulous, apically glabrous</td></tr></tbody></table></table-wrap></tp:treatment-sec><ref-list><ref id="B3"><mixed-citation xmlns:xlink="http://www.w3.org/1999/xlink" xlink:type="simple"><institution xlink:type="simple">IUCN</institution> (<year>2016</year>) Guidelines for using the IUCN Red List categories and criteria. Version 12. Prepared by the Standards and Petitions Subcommittee. <ext-link xlink:type="simple" ext-link-type="uri" xlink:href="http://jr.iucnredlist.org/documents/">http://jr.iucnredlist.org/documents/</ext-link></mixed-citation></ref></ref-list></tp:taxon-treatment>
